# Supplementary material for: Examination of the Reliability and Responsiveness of a Japanese Version of the Movement Imagery Questionnaire for Children: Toward Application in Children With Developmental Coordination Disorder
Source: Occup Ther Int. 2026 Jun 2;2026:1095914. doi: 10.1155/oti/1095914 (PMC13239226; doi:10.1155/oti/1095914)
Supplement: Supplementary file 1 — Supporting Information Additional supporting information can be found online in the Supporting Information section. Table S1: COSMIN checklist used to evaluate the measurement properties assessed in this study. [file OTI-2026-1095914-s001.xlsx]

## Sheet: Sheet1
			Supplementary Table 1. COSMIN checklist for measurement properties evaluated in this study
			Measurement Property	COSMIN Domain	Statistical Method / Evaluation	Reported in Manuscript
			Internal consistency	Reliability	Cronbach’s alpha coefficients	Yes
			Test–retest reliability	Reliability	ICC(1,1) with 95% confidence intervals	Yes
			Inter-rater reliability	Reliability	ICC(2,1) with 95% confidence intervals	Yes
			Measurement error	Reliability	Standard error of measurement (SEM), minimal detectable change (MDC95)	Yes
			Construct validity (exploratory convergent validity)	Validity	Correlation analysis with related motor imagery measures	Yes
			Responsiveness	Responsiveness	Pre–post comparisons and effect sizes	Yes
			Missing data	General requirements	Missing data assessment	No missing data observed
			Statistical assumptions	General requirements	Assessment of normality and homogeneity of variance	Yes
			Ethical considerations	General requirements	Ethics approval and informed consent obtained	Yes
			The study was conducted and reported in accordance with COSMIN recommendations for studies on measurement properties.
